# Supplementary material for: ALBI Score Is a Strong Predictor of Toxicity Following SIRT for Hepatocellular Carcinoma
Source: Cancers (Basel). 2021 Jul 28;13(15):3794. doi: 10.3390/cancers13153794 (PMC8345032; doi:10.3390/cancers13153794)
Supplement: Supplementary file 1 [file cancers-13-03794-s001.zip]

Archive with 1 entries (1 files):
- cancers-1321820-supplementary.pdf
